# Supplementary material for: Integrative analysis identifies an older female-linked AML patient group with better risk in ECOG-ACRIN Cancer Research Group’s clinical trial E3999
Source: Blood Cancer J. 2022 Sep 23;12(9):137. doi: 10.1038/s41408-022-00736-z (PMC9508258; doi:10.1038/s41408-022-00736-z)
Supplement: Supplementary file 2 — Supplementary Tables [file 41408_2022_736_MOESM2_ESM.xlsx]

## Sheet: Supplementary Tables index
Supplementary Tables
Sheet 1: Supplementary Table 3
Sheet 2: Supplementary Table 6
Sheet 3: Supplementary Table 7
Sheet 4: Supplementary Table 8
Sheet 5: Supplementary Table 9
Sheet 6: Supplementary Table 10a
Sheet 7: Supplementary Table 10b
Sheet 8: Supplementary Table 13a
Sheet 9: Supplementary Table 13b

## Sheet: Supplementary Table 3
Supplementary Table 3: Somatic mutation rates comparison between study cohort and validation cohort I
	aAML frequency	validation cohort I younger patient frequency	validation cohort I aAML frequency	validation cohort I younger patients adjusted P-value	validation cohort I aAML adjusted P-value
TP53	0.110553	0.0597015	0.110119	1	1
GATA2	0.0201005	0.0485075	0.0267857	1	1
STAG2	0.0954774	0.0410448	0.0654762	0.974115	1
U2AF1	0.0954774	0.0186567	0.0684524	0.0117383	1
CBL	0.040201	0.0261194	0.014881	1	1
NRAS	0.120603	0.164179	0.0982143	1	1
ASXL1	0.130653	0.0298507	0.119048	0.00232957	1
NF1	0.0552764	0.011194	0.0208333	0.509337	1
PRPF8	0.040201	0.00373134	0	0.278252	0.0180857
BRCC3	0.0251256	0.00373134	0.014881	1	1
SRSF2	0.18593	0.0634328	0.160714	0.00307206	1
ROBO2	0.0201005	0.00373134	0	1	0.969461
CEBPA	0.0904523	0.0559701	0.0565476	1	1
ASXL2	0.0251256	0	0.00297619	0.641384	1
NPM1	0.296482	0.223881	0.223214	1	1
DNMT3A	0.19598	0.223881	0.235119	1	1
TET2	0.21608	0.0708955	0.166667	0.000373315	1
CSF3R	0.0251256	0.0186567	0.0178571	1	1
ETV6	0.0201005	0.00373134	0.0119048	1	1
RUNX1	0.120603	0.0671642	0.166667	1	1
EZH2	0.0452261	0.0261194	0.0416667	1	1
ZRSR2	0.0100503	0	0.0357143	1	1
IDH2	0.105528	0.108209	0.133929	1	1
RAD21	0.0251256	0.0447761	0.0119048	1	1
IDH1	0.0954774	0.0634328	0.110119	1	1
FLT3	0.261307	0.324627	0.27381	1	1
SMC1A	0.0301508	0.0223881	0.00892857	1	1
SF3B1	0.0603015	0.0261194	0.0744048	1	1
KRAS	0.0703518	0.0373134	0.0446429	1	1
TENM2	0.0150754	0	0.0208333	1	1
PHF6	0.040201	0.0149254	0.0416667	1	1
PDS5B	0.0150754	0.0223881	0.0238095	1	1
SMC3	0.0150754	0.00373134	0.0267857	1	1
JAK2	0.0251256	0.011194	0.0744048	1	0.969461
WT1	0.0452261	0.119403	0.0714286	0.241862	1
BCORL1	0.0150754	0.00746269	0.0297619	1	1
BCOR	0.0351759	0.0298507	0.077381	1	1
KIT	0.0251256	0.0186567	0.0178571	1	1
OTOG	0.0251256	0	0.00595238	0.641384	1
CREBBP	0.0251256	0.011194	0.00595238	1	1
PRR14L	0.0301508	0.00373134	0	1	0.133798
CSMD2	0.0100503	0.0298507	0	1	1
ZNF687	0.00502513	0.0223881	0.00595238	1	1

## Sheet: Supplementary Table 6
Supplementary Table 6: Co-occurrence or exclusivity of the most common somatic mutations
	TET2 R	TET2 FDR	ASXL1 R	ASXL1 FDR	DNMT3A R	DNMT3A FDR	IDH2 R	IDH2 FDR	IDH1 R	IDH1 FDR	NPM1 R	NPM1 FDR	SRSF2 R	SRSF2 FDR	U2AF1 R	U2AF1 FDR	SF3B1 R	SF3B1 FDR	FLT3-ITD R	FLT3-ITD FDR	FLT3 R	FLT3 FDR	NRAS R	NRAS FDR	KRAS R	KRAS FDR	TP53 R	TP53 FDR	RUNX1 R	RUNX1 FDR	CEBPA R	CEBPA FDR	STAG2 R	STAG2 FDR
TET2	1	0	0.0862923	0.38522	-0.0438965	0.0311599	-0.140591	0.00113687	-0.0874791	0.0126495	0.0334513	0.201756	0.0943075	0.406795	-0.0874791	0.0126495	-0.0817055	0.0299871	-0.0180495	0.0613856	-0.116776	0.00482606	-0.00697077	0.0917553	0.142028	0.498662	-0.0682859	0.0199718	-0.0819536	0.0116202	0.132409	0.557622	-0.0043844	0.114502
ASXL1	0.0862923	0.38522	1	0	-0.153835	0.00039421	0.0609692	0.314589	0.0262612	0.208264	-0.251667	7.87292e-07	0.236307	0.196246	0.0769988	0.389361	-0.0355678	0.107831	-0.100764	0.00511943	-0.118482	0.00478772	-0.00621197	0.101607	0.0682647	0.40713	0.00597355	0.135773	0.0853571	0.394274	0.137666	0.568708	0.279949	0.122788
DNMT3A	-0.0438965	0.0311599	-0.153835	0.00039421	1	0	0.0364419	0.215161	0.054983	0.292749	0.206148	0.229143	-0.17087	0.000135481	-0.0311715	0.0633298	-0.0187066	0.132773	0.104432	0.446348	0.0755589	0.389379	0.0115248	0.131186	0.111687	0.565615	-0.0933185	0.00823559	-0.143963	0.000743591	0.064983	0.338691	-0.117326	0.00378811
IDH2	-0.140591	0.00113687	0.0609692	0.314589	0.0364419	0.215161	1	0	-0.111594	0.00694652	0.0993412	0.492706	0.256261	0.150148	-0.0559368	0.0463122	-0.0182997	0.167397	-0.0727536	0.017902	-0.104976	0.010873	-0.076976	0.0194768	-0.0305319	0.115311	-0.121094	0.00365851	0.0234714	0.194385	-0.051293	0.0554027	0.0553774	0.329448
IDH1	-0.0874791	0.0126495	0.0262612	0.208264	0.054983	0.292749	-0.111594	0.00694652	1	0	0.0511759	0.308635	0.0205405	0.177317	-0.0473684	0.0635175	-0.082302	0.0462082	-0.0602618	0.0296438	0.084232	0.467907	0.0897101	0.445852	-0.0225119	0.144039	0.0490503	0.300905	-0.0678103	0.0292539	-0.0428398	0.0745898	0.0690058	0.393738
NPM1	0.0334513	0.201756	-0.251667	7.87292e-07	0.206148	0.229143	0.0993412	0.492706	0.0511759	0.308635	1	0	-0.112274	0.00437266	-0.210913	2.95341e-05	0.02044	0.268452	0.278114	0.0719132	0.195239	0.268573	0.0636673	0.33049	0.0365382	0.300026	-0.228869	6.11935e-06	-0.240408	2.17976e-06	-0.089637	0.0166716	-0.0237065	0.0895264
SRSF2	0.0943075	0.406795	0.236307	0.196246	-0.17087	0.000135481	0.256261	0.150148	0.0205405	0.177317	-0.112274	0.00437266	1	0	-0.155269	0.000482277	-0.121063	0.00688686	-0.186851	4.26865e-05	-0.0536406	0.0406109	-0.018336	0.0701082	-0.030456	0.0893284	-0.127297	0.00190839	0.100649	0.446677	0.0744495	0.375119	0.152397	0.494548
U2AF1	-0.0874791	0.0126495	0.0769988	0.389361	-0.0311715	0.0633298	-0.0559368	0.0463122	-0.0473684	0.0635175	-0.210913	2.95341e-05	-0.155269	0.000482277	1	0	-0.082302	0.0462082	-0.0602618	0.0296438	-0.0992954	0.0154632	0.0897101	0.445852	-0.0225119	0.144039	0.103581	0.508181	-0.0153035	0.105526	-0.102456	0.0125834	0.0108187	0.193664
SF3B1	-0.0817055	0.0299871	-0.0355678	0.107831	-0.0187066	0.132773	-0.0182997	0.167397	-0.082302	0.0462082	0.02044	0.268452	-0.121063	0.00688686	-0.082302	0.0462082	1	0	0.104766	0.564191	-0.00189757	0.2434	-0.0289904	0.128077	-0.0696864	0.0911637	-0.0893089	0.0319089	0.100652	0.563395	-0.00628727	0.22127	0.0613655	0.446653
FLT3-ITD	-0.0180495	0.0613856	-0.100764	0.00511943	0.104432	0.446348	-0.0727536	0.017902	-0.0602618	0.0296438	0.278114	0.0719132	-0.186851	4.26865e-05	-0.0602618	0.0296438	0.104766	0.564191	1	0	0.0476958	0.282284	-0.0494909	0.0316539	-0.0754722	0.028635	-0.162868	0.000233088	-0.00896132	0.0868305	-0.0996657	0.00849303	-0.0153476	0.0908515
FLT3	-0.116776	0.00482606	-0.118482	0.00478772	0.0755589	0.389379	-0.104976	0.010873	0.084232	0.467907	0.195239	0.268573	-0.0536406	0.0406109	-0.0992954	0.0154632	-0.00189757	0.2434	0.0476958	0.282284	1	0	-0.00277406	0.146448	-0.084075	0.0399128	-0.0504173	0.0579105	0.0524297	0.320722	0.0289769	0.274497	-0.0381196	0.0877409
NRAS	-0.00697077	0.0917553	-0.00621197	0.101607	0.0115248	0.131186	-0.076976	0.0194768	0.0897101	0.445852	0.0636673	0.33049	-0.018336	0.0701082	0.0897101	0.445852	-0.0289904	0.128077	-0.0494909	0.0316539	-0.00277406	0.146448	1	0	-0.101874	0.0145529	-0.0321455	0.0645662	-0.0897619	0.0107568	-0.0629877	0.0359627	0.0372033	0.250531
KRAS	0.142028	0.498662	0.0682647	0.40713	0.111687	0.565615	-0.0305319	0.115311	-0.0225119	0.144039	0.0365382	0.300026	-0.030456	0.0893284	-0.0225119	0.144039	-0.0696864	0.0911637	-0.0754722	0.028635	-0.084075	0.0399128	-0.101874	0.0145529	1	0	-0.0343225	0.103401	0.0187982	0.237895	-0.0867511	0.034215	-0.0893755	0.0294329
TP53	-0.0682859	0.0199718	0.00597355	0.135773	-0.0933185	0.00823559	-0.121094	0.00365851	0.0490503	0.300905	-0.228869	6.11935e-06	-0.127297	0.00190839	0.103581	0.508181	-0.0893089	0.0319089	-0.162868	0.000233088	-0.0504173	0.0579105	-0.0321455	0.0645662	-0.0343225	0.103401	1	0	-0.13056	0.00191695	-0.0553086	0.0478796	-0.0600113	0.0396586
RUNX1	-0.0819536	0.0116202	0.0853571	0.394274	-0.143963	0.000743591	0.0234714	0.194385	-0.0678103	0.0292539	-0.240408	2.17976e-06	0.100649	0.446677	-0.0153035	0.105526	0.100652	0.563395	-0.00896132	0.0868305	0.0524297	0.320722	-0.0897619	0.0107568	0.0187982	0.237895	-0.13056	0.00191695	1	0	0.044605	0.283755	-0.0678103	0.0292539
CEBPA	0.132409	0.557622	0.137666	0.568708	0.064983	0.338691	-0.051293	0.0554027	-0.0428398	0.0745898	-0.089637	0.0166716	0.0744495	0.375119	-0.102456	0.0125834	-0.00628727	0.22127	-0.0996657	0.00849303	0.0289769	0.274497	-0.0629877	0.0359627	-0.0867511	0.034215	-0.0553086	0.0478796	0.044605	0.283755	1	0	-0.0428398	0.0745898
STAG2	-0.0043844	0.114502	0.279949	0.122788	-0.117326	0.00378811	0.0553774	0.329448	0.0690058	0.393738	-0.0237065	0.0895264	0.152397	0.494548	0.0108187	0.193664	0.0613655	0.446653	-0.0153476	0.0908515	-0.0381196	0.0877409	0.0372033	0.250531	-0.0893755	0.0294329	-0.0600113	0.0396586	-0.0678103	0.0292539	-0.0428398	0.0745898	1	0

## Sheet: Supplementary Table 7
Supplementary Table 7: Co-occurrence or exclusivity of the most common somatic events
	NPM1 R	NPM1 FDR	TET2 R	TET2 FDR	ASXL1 R	ASXL1 FDR	DNMT3A R	DNMT3A FDR	IDH2 R	IDH2 FDR	IDH1 R	IDH1 FDR	FLT3-ITD R	FLT3-ITD FDR	FLT3 R	FLT3 FDR	NRAS R	NRAS FDR	KRAS R	KRAS FDR	SRSF2 R	SRSF2 FDR	U2AF1 R	U2AF1 FDR	SF3B1 R	SF3B1 FDR	TP53 R	TP53 FDR	RUNX1 R	RUNX1 FDR	CEBPA R	CEBPA FDR	STAG2 R	STAG2 FDR	Complex karyotype R	Complex karyotype FDR	gain8 R	gain8 FDR	Normal karyotype R	Normal karyotype FDR	del(7)/del(7q) R	del(7)/del(7q) FDR	del(17)/17p abnormality R	del(17)/17p abnormality FDR	del(5)/del(5q) R	del(5)/del(5q) FDR
NPM1	1	0	0.000786987	0.127662	-0.22259	4.64488e-05	0.197476	0.301652	0.101624	0.501296	0.0714329	0.394668	0.246848	0.166055	0.22738	0.222815	0.0755657	0.374562	0.0515021	0.383203	-0.0809155	0.0197529	-0.187902	0.00058291	0.0129495	0.268548	-0.21592	7.63827e-05	-0.242002	1.07253e-05	-0.110996	0.0128219	-0.0169073	0.154599	-0.272874	1.01746e-06	-0.202306	0.000167356	0.509008	0.000398703	-0.216264	7.04385e-05	-0.19514	0.000348546	-0.22259	4.64488e-05
TET2	0.000786987	0.127662	1	0	0.132212	0.584251	-0.00573677	0.101329	-0.129537	0.00498865	-0.072805	0.0332262	-0.0496285	0.0388743	-0.114872	0.0102193	0.00986888	0.146866	0.15364	0.47489	0.094743	0.414956	-0.0545029	0.0603377	-0.0717987	0.0617992	-0.0894946	0.0181701	-0.076354	0.0218878	0.174851	0.422624	0.0224424	0.255106	-0.113101	0.00594198	0.00986888	0.146866	0.0344172	0.292493	-0.00851346	0.101854	-0.114872	0.0102193	-0.143275	0.00245324
ASXL1	-0.22259	4.64488e-05	0.132212	0.584251	1	0	-0.131669	0.00382393	0.0657938	0.375178	0.0108148	0.207575	-0.065743	0.033319	-0.113312	0.0143428	0.0268944	0.218977	0.0563647	0.418043	0.17537	0.443872	-0.0410184	0.101148	-0.0114978	0.220734	-0.0645223	0.0473367	0.0827003	0.406453	0.203163	0.364129	0.264978	0.195616	-0.0559054	0.0436829	0.250118	0.22355	-0.0135492	0.175521	-0.0939967	0.0162269	-0.113312	0.0143428	-0.129252	0.00561415
DNMT3A	0.197476	0.301652	-0.00573677	0.101329	-0.131669	0.00382393	1	0	0.0308913	0.228004	-0.00924342	0.128613	0.0888448	0.388994	0.0536006	0.320314	0.0278906	0.193266	0.110033	0.575685	-0.194722	0.000127689	0.0117797	0.198026	0.000764337	0.220698	-0.0766216	0.0259332	-0.194698	0.000119443	0.0419035	0.271074	-0.0807596	0.0388087	-0.178635	0.000311545	-0.0166271	0.089867	0.0452492	0.328835	0.00982542	0.140344	-0.104347	0.0142575	-0.0842566	0.0196737
IDH2	0.101624	0.501296	-0.129537	0.00498865	0.0657938	0.375178	0.0308913	0.228004	1	0	-0.110318	0.0166134	-0.0507515	0.0538149	-0.10646	0.0206636	-0.132027	0.00494656	-0.0101051	0.220875	0.254452	0.196173	-0.031012	0.131485	-0.00201224	0.262743	-0.117798	0.0108953	0.0437735	0.285237	-0.110318	0.0166134	0.0591618	0.424756	-0.14887	0.0020163	0.0437735	0.285237	0.14107	0.428728	-0.138865	0.00341658	-0.10646	0.0206636	-0.121437	0.00888501
IDH1	0.0714329	0.394668	-0.072805	0.0332262	0.0108148	0.207575	-0.00924342	0.128613	-0.110318	0.0166134	1	0	-0.0427473	0.0683507	0.110657	0.569164	0.11315	0.537883	-0.0870051	0.0598192	0.00575224	0.165258	-0.0256647	0.150314	-0.0826898	0.0753819	0.0830513	0.450963	-0.0674551	0.04424	-0.0375	0.109436	0.066477	0.457988	0.0219912	0.212823	-0.00725324	0.147539	0.039638	0.356725	-0.0181823	0.11789	0.110657	0.569164	0.139047	0.584049
FLT3-ITD	0.246848	0.166055	-0.0496285	0.0388743	-0.065743	0.033319	0.0888448	0.388994	-0.0507515	0.0538149	-0.0427473	0.0683507	1	0	0.0763382	0.401992	-0.0394617	0.055965	-0.0587855	0.0744478	-0.174857	0.000363333	-0.0825403	0.0305538	0.0835491	0.501225	-0.160452	0.00102544	0.00732861	0.140377	-0.0965053	0.0169487	-0.0671678	0.055321	-0.202774	5.94493e-05	-0.0862521	0.0162736	0.199672	0.241835	-0.144035	0.00176125	-0.145009	0.0029016	-0.065743	0.033319
FLT3	0.22738	0.222815	-0.114872	0.0102193	-0.113312	0.0143428	0.0536006	0.320314	-0.10646	0.0206636	0.110657	0.569164	0.0763382	0.401992	1	0	0.000746626	0.17531	-0.0839629	0.0690438	-0.0934231	0.0201814	-0.0956532	0.0369606	0.00851184	0.314284	-0.0423382	0.0960729	0.000746626	0.17531	0.0394592	0.327947	-0.0879807	0.0557825	-0.0819737	0.0290247	0.000746626	0.17531	0.186415	0.277142	-0.129574	0.00617798	-0.0993377	0.0303061	-0.0473127	0.0834234
NRAS	0.0755657	0.374562	0.00986888	0.146866	0.0268944	0.218977	0.0278906	0.193266	-0.132027	0.00494656	0.11315	0.537883	-0.0394617	0.055965	0.000746626	0.17531	1	0	-0.104126	0.0272907	0.0011126	0.125611	0.137111	0.583673	-0.0242906	0.171686	-0.0220303	0.104325	-0.100379	0.0121873	-0.0674551	0.04424	0.0967102	0.525349	-0.0278413	0.0735301	0.0568182	0.299811	-0.0241503	0.140783	-0.0596504	0.0372432	-0.0612234	0.0552923	-0.0289115	0.0877228
KRAS	0.0515021	0.383203	0.15364	0.47489	0.0563647	0.418043	0.110033	0.575685	-0.0101051	0.220875	-0.0870051	0.0598192	-0.0587855	0.0744478	-0.0839629	0.0690438	-0.104126	0.0272907	1	0	0.000758294	0.205756	-0.0808486	0.0800083	-0.0674479	0.15048	-0.0929043	0.045416	0.0387247	0.342906	-0.0870051	0.0598192	-0.0743637	0.10878	-0.0517869	0.0879504	0.0387247	0.342906	0.0567273	0.469062	-0.040655	0.114128	-0.0839629	0.0690438	-0.0957742	0.0397871
SRSF2	-0.0809155	0.0197529	0.094743	0.414956	0.17537	0.443872	-0.194722	0.000127689	0.254452	0.196173	0.00575224	0.165258	-0.174857	0.000363333	-0.0934231	0.0201814	0.0011126	0.125611	0.000758294	0.205756	1	0	-0.142539	0.00363495	-0.118913	0.0166586	-0.113442	0.00816709	0.0472853	0.252812	0.111849	0.522985	0.110711	0.562353	-0.164576	0.000623316	0.0472853	0.252812	0.0570018	0.371739	-0.14857	0.00143167	-0.14803	0.0025169	-0.168853	0.000610001
U2AF1	-0.187902	0.00058291	-0.0545029	0.0603377	-0.0410184	0.101148	0.0117797	0.198026	-0.031012	0.131485	-0.0256647	0.150314	-0.0825403	0.0305538	-0.0956532	0.0369606	0.137111	0.583673	-0.0808486	0.0800083	-0.142539	0.00363495	1	0	-0.0768387	0.0982369	0.0335998	0.303711	0.00924342	0.208059	-0.0991189	0.0308296	-0.00100854	0.260414	0.159942	0.495037	0.201044	0.364079	-0.181535	0.00422295	0.0601561	0.363947	0.131181	0.59659	0.0270721	0.276192
SF3B1	0.0129495	0.268548	-0.0717987	0.0617992	-0.0114978	0.220734	0.000764337	0.220698	-0.00201224	0.262743	-0.0826898	0.0753819	0.0835491	0.501225	0.00851184	0.314284	-0.0242906	0.171686	-0.0674479	0.15048	-0.118913	0.0166586	-0.0768387	0.0982369	1	0	-0.0882964	0.0586821	0.125052	0.598081	0.00310087	0.287197	0.0270922	0.414073	-0.0429815	0.116027	-0.0989618	0.0369698	0.183754	0.271533	-0.104088	0.029856	0.00851184	0.314284	0.0680285	0.476738
TP53	-0.21592	7.63827e-05	-0.0894946	0.0181701	-0.0645223	0.0473367	-0.0766216	0.0259332	-0.117798	0.0108953	0.0830513	0.450963	-0.160452	0.00102544	-0.0423382	0.0960729	-0.0220303	0.104325	-0.0929043	0.045416	-0.113442	0.00816709	0.0335998	0.303711	-0.0882964	0.0586821	1	0	-0.136312	0.00379083	-0.113899	0.0136468	-0.0225347	0.16635	0.633784	6.86089e-05	0.0351108	0.250144	-0.308976	3.04946e-06	0.407551	0.0197384	0.565866	0.00122374	0.422328	0.0180015
RUNX1	-0.242002	1.07253e-05	-0.076354	0.0218878	0.0827003	0.406453	-0.194698	0.000119443	0.0437735	0.285237	-0.0674551	0.04424	0.00732861	0.140377	0.000746626	0.17531	-0.100379	0.0121873	0.0387247	0.342906	0.0472853	0.252812	0.00924342	0.208059	0.125052	0.598081	-0.136312	0.00379083	1	0	0.0529486	0.324524	-0.0405026	0.108943	-0.172268	0.000427479	-0.100379	0.0121873	0.154821	0.3863	-0.110171	0.00809718	-0.123193	0.00855507	-0.0847174	0.0229592
CEBPA	-0.110996	0.0128219	0.174851	0.422624	0.203163	0.364129	0.0419035	0.271074	-0.110318	0.0166134	-0.0375	0.109436	-0.0965053	0.0169487	0.0394592	0.327947	-0.0674551	0.04424	-0.0870051	0.0598192	0.111849	0.522985	-0.0991189	0.0308296	0.00310087	0.287197	-0.113899	0.0136468	0.0529486	0.324524	1	0	-0.0123457	0.207555	-0.143942	0.00279293	-0.00725324	0.147539	0.121887	0.4951	-0.0181823	0.11789	-0.102937	0.0249673	-0.117417	0.0112602
STAG2	-0.0169073	0.154599	0.0224424	0.255106	0.264978	0.195616	-0.0807596	0.0388087	0.0591618	0.424756	0.066477	0.457988	-0.0671678	0.055321	-0.0879807	0.0557825	0.0967102	0.525349	-0.0743637	0.10878	0.110711	0.562353	-0.00100854	0.260414	0.0270922	0.414073	-0.0225347	0.16635	-0.0405026	0.108943	-0.0123457	0.207555	1	0	-0.0599952	0.0666151	0.0967102	0.525349	0.0807444	0.541247	-0.0486137	0.0890495	-0.00684294	0.232341	-0.100357	0.0305844
Complex karyotype	-0.272874	1.01746e-06	-0.113101	0.00594198	-0.0559054	0.0436829	-0.178635	0.000311545	-0.14887	0.0020163	0.0219912	0.212823	-0.202774	5.94493e-05	-0.0819737	0.0290247	-0.0278413	0.0735301	-0.0517869	0.0879504	-0.164576	0.000623316	0.159942	0.495037	-0.0429815	0.116027	0.633784	6.86089e-05	-0.172268	0.000427479	-0.143942	0.00279293	-0.0599952	0.0666151	1	0	0.116585	0.508395	-0.390476	5.36449e-09	0.422219	0.0106503	0.601255	0.000241787	0.456818	0.00610419
gain8	-0.202306	0.000167356	0.00986888	0.146866	0.250118	0.22355	-0.0166271	0.089867	0.0437735	0.285237	-0.00725324	0.147539	-0.0862521	0.0162736	0.000746626	0.17531	0.0568182	0.299811	0.0387247	0.342906	0.0472853	0.252812	0.201044	0.364079	-0.0989618	0.0369698	0.0351108	0.250144	-0.100379	0.0121873	-0.00725324	0.147539	0.0967102	0.525349	0.116585	0.508395	1	0	-0.346298	1.78292e-07	-0.110171	0.00809718	-0.0612234	0.0552923	-0.0289115	0.0877228
Normal karyotype	0.509008	0.000398703	0.0344172	0.292493	-0.0135492	0.175521	0.0452492	0.328835	0.14107	0.428728	0.039638	0.356725	0.199672	0.241835	0.186415	0.277142	-0.0241503	0.140783	0.0567273	0.469062	0.0570018	0.371739	-0.181535	0.00422295	0.183754	0.271533	-0.308976	3.04946e-06	0.154821	0.3863	0.121887	0.4951	0.0807444	0.541247	-0.390476	5.36449e-09	-0.346298	1.78292e-07	1	0	-0.364235	4.36158e-08	-0.27924	2.60504e-05	-0.318521	1.49561e-06
del(7)/del(7q)	-0.216264	7.04385e-05	-0.00851346	0.101854	-0.0939967	0.0162269	0.00982542	0.140344	-0.138865	0.00341658	-0.0181823	0.11789	-0.144035	0.00176125	-0.129574	0.00617798	-0.0596504	0.0372432	-0.040655	0.114128	-0.14857	0.00143167	0.0601561	0.363947	-0.104088	0.029856	0.407551	0.0197384	-0.110171	0.00809718	-0.0181823	0.11789	-0.0486137	0.0890495	0.422219	0.0106503	-0.110171	0.00809718	-0.364235	4.36158e-08	1	0	0.408159	0.0216012	0.121223	0.542056
del(17)/17p abnormality	-0.19514	0.000348546	-0.114872	0.0102193	-0.113312	0.0143428	-0.104347	0.0142575	-0.10646	0.0206636	0.110657	0.569164	-0.145009	0.0029016	-0.0993377	0.0303061	-0.0612234	0.0552923	-0.0839629	0.0690438	-0.14803	0.0025169	0.131181	0.59659	0.00851184	0.314284	0.565866	0.00122374	-0.123193	0.00855507	-0.102937	0.0249673	-0.00684294	0.232341	0.601255	0.000241787	-0.0612234	0.0552923	-0.27924	2.60504e-05	0.408159	0.0216012	1	0	0.414682	0.0230943
del(5)/del(5q)	-0.22259	4.64488e-05	-0.143275	0.00245324	-0.129252	0.00561415	-0.0842566	0.0196737	-0.121437	0.00888501	0.139047	0.584049	-0.065743	0.033319	-0.0473127	0.0834234	-0.0289115	0.0877228	-0.0957742	0.0397871	-0.168853	0.000610001	0.0270721	0.276192	0.0680285	0.476738	0.422328	0.0180015	-0.0847174	0.0229592	-0.117417	0.0112602	-0.100357	0.0305844	0.456818	0.00610419	-0.0289115	0.0877228	-0.318521	1.49561e-06	0.121223	0.542056	0.414682	0.0230943	1	0

## Sheet: Supplementary Table 8
Supplementary Table 8: Mutation and cytogenetic events’ prevalence in study cohort
variable	Proportion	LowerCL	UpperCL
DNA_meth	0.58	0.51	0.65
Normal cytogenetics	0.44	0.37	0.52
act_signal_factors	0.37	0.3	0.44
splicing_factor	0.32	0.26	0.39
NPM1	0.32	0.25	0.39
Complex karyotype	0.23	0.17	0.3
TET2	0.2	0.15	0.26
SRSF2	0.19	0.13	0.25
DNMT3A	0.19	0.13	0.25
FLT3-ITD	0.18	0.13	0.24
Chromatin_remodeling	0.13	0.09	0.19
ASXL1	0.13	0.08	0.18
del(5q)	0.12	0.08	0.18
del(7)	0.12	0.07	0.17
NRAS	0.12	0.07	0.17
RUNX1	0.12	0.07	0.17
gain(8)	0.11	0.07	0.17
TP53mut	0.11	0.07	0.16
IDH2	0.11	0.07	0.16
IDH1	0.09	0.06	0.14
U2AF1	0.09	0.05	0.14
del(17)/17p abnormality	0.09	0.05	0.14
STAG2	0.08	0.05	0.13
FLT3 non ITD	0.08	0.05	0.13
KRAS	0.07	0.04	0.11
SF3B1	0.05	0.02	0.08
PHF6	0.04	0.02	0.08
CBF_Leukemia	0.04	0.01	0.07
WT1	0.04	0.01	0.07
other del(5q)/del(5)	0.04	0.01	0.07
11q23	0.04	0.01	0.07
KIT	0.03	0.01	0.06
JAK2	0.03	0.01	0.06
t(8;21)	0.02	0.01	0.06
del(5)	0.02	0.01	0.06
MLL_fusion	0.02	0.01	0.05
ETV6	0.02	0.01	0.05
Inv(16)	0.02	0	0.05
MPL	0.02	0	0.04
Inv(3)/t(3;3)	0.01	0	0.04
t(9;22)	0.01	0	0.04
SETBP1	0.01	0	0.04
EZH2	0.01	0	0.04
IKZF1	0.01	0	0.04
CEBPA_biallelic	0.01	0	0.04
CBL	0.01	0	0.04
GATA2	0.01	0	0.03

## Sheet: Supplementary Table 9
Supplementary Table 9: Univariable overall survival analysis
Parameter	ClassValue	reference	HazardRatio	HRLowerCL	HRUpperCL	P_val
sex	2	1	0.788	0.586	1.06	0.115
age			1.019	0.991	1.048	0.191
trt	1	2	1.124	0.838	1.507	0.436
OC_2	RAEB/RAEB-t	De novo AML	2.05	1.03	4.078	0.041
OC_2	Secondary AML	De novo AML	1.304	0.942	1.804	0.11
normal cytogenetocs	1	0	0.642	0.464	0.888	0.007
gain(8)	1	0	1.267	0.774	2.074	0.346
del(17)/17p abnormality	1	0	2.654	1.539	4.576	<.001
Complex karyotype	1	0	2.546	1.746	3.713	<.001
NPM1	1	0	0.571	0.41	0.797	<.001
TP53mut	1	0	3.064	1.925	4.877	<.001
STAG2	1	0	0.925	0.545	1.57	0.772
ASXL1	1	0	1.403	0.912	2.158	0.123
SRSF2	1	0	0.891	0.613	1.296	0.546
U2AF1	1	0	1.66	1.005	2.742	0.048
RUNX1	1	0	0.864	0.542	1.375	0.537
SF3B1	1	0	1.413	0.721	2.77	0.314
NRAS	1	0	0.729	0.442	1.203	0.217
FLT3-ITD	1	0	1.554	1.066	2.267	0.022
TET2	1	0	0.918	0.639	1.318	0.643
DNMT3A	1	0	0.957	0.656	1.397	0.82
FLT3 non ITD	1	0	0.827	0.487	1.403	0.481
KRAS	1	0	1.272	0.708	2.285	0.421
IDH1	1	0	0.636	0.368	1.099	0.105
IDH2	1	0	1.008	0.633	1.606	>0.95
del(5q)	1	0	2.646	1.64	4.268	<.001
del(7)	1	0	2.262	1.403	3.649	<.001
splicing_factor	1	0	1.155	0.846	1.578	0.365
DNA_meth	1	0	0.873	0.648	1.177	0.373
act_signal_factors	1	0	0.871	0.641	1.182	0.374
Chromatin_remodeling	1	0	1.411	0.924	2.155	0.111

## Sheet: Supplementary Table 10a
Supplementary Table 10a: Validation cohort II clinical features
Variable		Validation cohort II (n=95)
Age
Median (years)		67
Range (years)		60-82
Sex: number (%)
Females		35 (36.8)
Males		60 (63.2)
Overall survival (months)
Median		11.83
Range		0.16-175.7
Diagnostic karyotype: number (%)
Evaluable		88 (92.6)
ELN classification : number (%)
Favorable		28 (29.5)
Intermediate		38 (40.0)
Unfavorable		29 (30.5)

## Sheet: Supplementary Table 10b
Supplementary Table 10b: Molecular events frequency comparison between study cohort and validation cohort II
			Validation cohort II (n=95)	Study cohort (n=199)	p-value
Complex	.	28 (.)	0 (.)	28 (.)	0.013
	0	217 (81.6)	85 (89.5)	132 (77.2)	.
	1	49 (18.4)	10 (10.5)	39 (22.8)	.
NPM1	.	8 (.)	0 (.)	8 (.)	0.148
	0	186 (65)	56 (58.9)	130 (68.1)	.
	1	100 (35)	39 (41.1)	61 (31.9)	.
TP53	0	265 (90.1)	88 (92.6)	177 (88.9)	0.405
	1	29 (9.9)	7 (7.4)	22 (11.1)	.
FLT3-ITD	.	1 (.)	0 (.)	1 (.)	0.007
	0	227 (77.5)	64 (67.4)	163 (82.3)	.
	1	66 (22.5)	31 (32.6)	35 (17.7)	.
sex	1	164 (55.8)	60 (63.2)	104 (52.3)	0.081
	2	130 (44.2)	35 (36.8)	95 (47.7)	.

## Sheet: Supplementary Table 13a
Supplementary Table 13a: Complete remission (CR) analysis
CR	Frequency	Percent
0	114	57.29
1	85	42.71

## Sheet: Supplementary Table 13b
Supplementary Table 13b: Complete remission univariate analysis
Parameter	reference	Level1	OR	lower95	upper95	p_val
sex	1	2	2.82	1.53	5.29	<.001
age			0.96	0.91	1.01	0.156
trt	1	2	0.9	0.49	1.64	0.819
disease type	De novo AML	RAEB/RAEB-t	0.33	0.03	1.82	0.281
disease type	De novo AML	Secondary AML	0.64	0.31	1.27	0.222
normal cytogenetocs	0	1	2.61	1.34	5.16	0.004
gain(8)	0	1	0.57	0.17	1.72	0.4
del(17)/17p abnormality	0	1	0.3	0.05	1.18	0.096
Complex karyotype	0	1	0.37	0.15	0.85	0.017
NPM1	0	1	3.1	1.59	6.16	<.001
TP53	0	1	0.47	0.14	1.33	0.182
STAG2	0	1	1.37	0.43	4.41	0.72
ASXL1	0	1	0.3	0.08	0.86	0.021
SRSF2	0	1	0.78	0.35	1.72	0.635
U2AF1	0	1	0.15	0.02	0.66	0.006
RUNX1	0	1	1.26	0.48	3.32	0.757
SF3B1	0	1	0.37	0.04	2.01	0.357
NRAS	0	1	0.85	0.31	2.23	0.891
FLT3-ITD	0	1	1	0.44	2.21	>0.95
TET2	0	1	1.12	0.52	2.39	0.878
DNMT3A	0	1	0.78	0.35	1.72	0.635
FLT3 non ITD	0	1	3.22	0.98	12.33	0.054
KRAS	0	1	1.16	0.31	4.21	>0.95
IDH1	0	1	2.26	0.76	7.23	0.163
IDH2	0	1	0.64	0.21	1.8	0.497
del(5q)	0	1	0.62	0.2	1.76	0.458
del(7)	0	1	0.53	0.16	1.55	0.3
splicing_factor	0	1	0.4	0.2	0.78	0.006
DNA_meth	0	1	0.81	0.44	1.48	0.551
act_signal_factors	0	1	1.28	0.69	2.39	0.49
Chromatin_remodeling	0	1	0.28	0.08	0.8	0.014
